# Supplementary material for: The Human Phospholipase B-II Precursor (HPLBII-P) in Urine as a Novel Biomarker of Increased Glomerular Production or Permeability in Diabetes Mellitus?
Source: J Clin Med. 2024 Apr 30;13(9):2629. doi: 10.3390/jcm13092629 (PMC11084184; doi:10.3390/jcm13092629)
Supplement: Supplementary file 1 [file jcm-13-02629-s001.zip]

Archive with 1 entries (1 files):
- jcm-2896280-supplementary.pdf
